# Supplementary material for: Succinate Accumulation Accelerates Oxidative Stress to Promote Pulmonary Epithelial Cell Apoptosis During Lung Ischemia–Reperfusion Injury
Source: J Cell Mol Med. 2025 Jun 8;29(11):e70645. doi: 10.1111/jcmm.70645 (PMC12146119; doi:10.1111/jcmm.70645)
Supplement: Supplementary file 2 — Table S1. List of different metabolites in peripheral serum of LIRI patients vs. healthy participants. [file JCMM-29-e70645-s001.xlsx]

## Sheet: Table S1
Table S1. List of different metabolites in peripheral serum of LIRI patients vs healthy participants.
Metabolites	Quant Mass	RT(min)	VIP	P-value	FC(LIRI/CTRL)	Average(LIRI)	Average(CTRL)	CTRL-1	CTRL-2	CTRL-3	CTRL-4	CTRL-5	CTRL-6	CTRL-7	CTRL-8	CTRL-9	CTRL-10	CTRL-11	CTRL-12	CTRL-13	CTRL-14	CTRL-15	CTRL-16	CTRL-17	CTRL-18	CTRL-19	CTRL-20	CTRL-21	CTRL-22	CTRL-23	CTRL-24	CTRL-25	CTRL-26	CTRL-27	CTRL-28	CTRL-29	CTRL-30	LIRI-1	LIRI-2	LIRI-3	LIRI-4	LIRI-5	LIRI-6	LIRI-7	LIRI-8	LIRI-9	LIRI-10	LIRI-11	LIRI-12
mannitol	229	24.4238	2.83436	4.60403e-22	733.999	287.488	0.391674	0.202117	0.143387	0.101723	0.129347	0.619918	0.676822	0.0653219	0.0102132	0.0427595	0.0875821	4.04737	1e-06	0.0546609	0.0900222	0.178202	0.178825	0.179282	0.159334	0.0128684	0.0958968	2.77997	0.144452	0.133442	0.156371	0.0850476	0.197016	0.0769173	0.0570933	0.989798	0.054448	292.595	343.571	262.562	292.14	263.515	381.572	379.222	565.926	337.693	326.769	391.046	475.724
Sedoheptulose	184	24.6906	3.64316	9.15014e-21	147.145	0.671175	0.0045613	1e-06	1e-06	1e-06	1e-06	1e-06	1e-06	1e-06	1e-06	3.06768e-06	1e-06	0.0738074	1e-06	1e-06	1e-06	1e-06	1e-06	1e-06	1e-06	1e-06	1e-06	0.0630016	1e-06	1e-06	1e-06	1e-06	1e-06	1e-06	1e-06	1e-06	1e-06	0.854935	0.830016	0.61037	0.574597	0.661174	1.01294	0.929708	1.35587	0.811655	0.913838	0.709733	0.871971
Analyte 497	375	24.3801	3.61112	4.42974e-14	1.41678e+06	1.41678	1e-06	1e-06	1e-06	1e-06	1e-06	1e-06	1e-06	1e-06	1e-06	1e-06	1e-06	1e-06	1e-06	1e-06	1e-06	1e-06	1e-06	1e-06	1e-06	1e-06	1e-06	1e-06	1e-06	1e-06	1e-06	1e-06	1e-06	1e-06	1e-06	1e-06	1e-06	2.69981	1.19395	1.76789	1.62212	1.83742	1.45161	1.77727	3.22965	1.43057	1.51874	2.14111	2.25562
Digalacturonic acid	257	30.4912	2.758	1.73526e-13	17.4213	27.8436	1.59825	1.72741	0.00131431	1e-06	3.98631e-05	2.52513	1e-06	1e-06	1e-06	0.0271938	2.11574	0.318287	1e-06	0.799124	4.13502	1.11776	4.52262	19.6604	1e-06	1e-06	1e-06	2.19588	0.00128726	1.65704	1e-06	0.779281	3.73254	1e-06	1e-06	2.63146	1e-06	34.0005	30.4214	30.8732	16.4468	18.6349	11.2822	13.0235	19.6712	10.8882	12.2017	17.7477	68.6807
uracil	241	15.5607	2.81272	3.31541e-12	0.0793177	0.0354491	0.446925	1.06784	0.867417	0.704614	0.613028	0.755788	0.6238	0.5562	0.538573	0.118767	1e-06	0.556708	0.537334	0.414236	0.507353	0.418395	0.610249	0.432384	0.29054	0.27693	0.642944	1e-06	0.438561	0.454367	0.423306	0.377402	0.353465	0.229182	0.3167	1e-06	0.281664	1e-06	1e-06	1e-06	1e-06	1e-06	0.20309	1e-06	0.233654	1e-06	1e-06	1e-06	1e-06
pyridoxal phosphate	234	21.3379	3.12701	2.10011e-11	18.3221	0.247537	0.0135103	1e-06	1e-06	1e-06	1e-06	1e-06	1e-06	1e-06	1e-06	3.55252e-06	1e-06	1e-06	1e-06	1e-06	1e-06	1e-06	1e-06	0.320162	1e-06	1e-06	1e-06	1e-06	1e-06	1e-06	1e-06	1e-06	0.0851162	1e-06	1e-06	1e-06	1e-06	0.314841	0.44153	0.156532	0.367714	0.200963	0.0838408	0.156604	1e-06	0.107637	1e-06	0.397809	0.252622
guaiacol	166	10.5479	2.90549	4.05233e-11	59.0334	0.714927	0.0121106	1e-06	1e-06	1e-06	1e-06	1e-06	1e-06	1e-06	1e-06	1e-06	1e-06	1e-06	1e-06	1e-06	1e-06	1e-06	1e-06	1e-06	1e-06	1e-06	1e-06	1e-06	1e-06	1e-06	1e-06	1e-06	0.363288	1e-06	1e-06	1e-06	1e-06	1e-06	0.780365	0.578472	0.412753	0.442139	0.729157	0.948931	1.27089	1e-06	1.44779	0.934654	1.00704
Mono(2-ethylhexyl)phthalate	223	26.3927	3.31248	8.09709e-11	344562	0.344562	1e-06	1e-06	1e-06	1e-06	1e-06	1e-06	1e-06	1e-06	1e-06	1e-06	1e-06	1e-06	1e-06	1e-06	1e-06	1e-06	1e-06	1e-06	1e-06	1e-06	1e-06	1e-06	1e-06	1e-06	1e-06	1e-06	1e-06	1e-06	1e-06	1e-06	1e-06	0.114701	0.161485	1e-06	1e-06	0.326465	0.512659	0.320545	0.302978	0.227671	0.539301	0.621799	0.460997
Monoolein	267	32.7829	2.28525	7.27447e-10	7.92656	0.211301	0.0266573	0.032848	0.00018124	1e-06	0.000211842	0.136356	1e-06	1e-06	0.0147698	1.01389e-05	1e-06	1e-06	1e-06	1e-06	0.0801098	1e-06	1e-06	0.143287	1e-06	1e-06	1e-06	0.122735	0.000245437	0.0602392	1e-06	1e-06	0.190365	1e-06	0.0183438	1e-06	1e-06	0.239853	0.266039	0.217836	0.295337	0.172876	0.111874	1e-06	0.107125	1e-06	1e-06	0.536781	0.366307
N-Acetyltryptophan	202	26.1255	1.65615	5.03416e-09	22.1767	20.7161	0.934141	0.574069	0.762678	1.01325	0.628115	0.349181	0.70763	0.583351	1.07987	1.00322	0.801293	1.35188	1.63076	1.04377	0.666661	0.541165	1.19108	1.43383	0.650177	1.39812	1e-06	1.22587	0.6921	0.365866	1.30923	0.878188	1.29514	1.34642	1.0535	1.37251	1.0753	28.9634	11.5711	11.543	9.62004	6.80749	20.7126	13.9975	30.5238	12.2344	13.1761	25.6313	38.6507
glycolic acid	147	10.8038	2.55945	8.93247e-09	1.58963e+06	1.58963	1e-06	1e-06	1e-06	1e-06	1e-06	1e-06	1e-06	1e-06	1e-06	1e-06	1e-06	1e-06	1e-06	1e-06	1e-06	1e-06	1e-06	1e-06	1e-06	1e-06	1e-06	1e-06	1e-06	1e-06	1e-06	1e-06	1e-06	1e-06	1e-06	1e-06	1e-06	1e-06	1e-06	1e-06	1e-06	1e-06	1e-06	1e-06	1e-06	1.6767	1e-06	1e-06	1e-06
1,5-Anhydroglucitol	230	25.8549	3.45783	1.4775e-06	543312	0.543312	1e-06	1e-06	1e-06	1e-06	1e-06	1e-06	1e-06	1e-06	1e-06	1e-06	1e-06	1e-06	1e-06	1e-06	1e-06	1e-06	1e-06	1e-06	1e-06	1e-06	1e-06	1e-06	1e-06	1e-06	1e-06	1e-06	1e-06	1e-06	1e-06	1e-06	1e-06	1.38389	0.126023	0.042126	0.956193	1.2081	0.739252	1.26493	1.88606	0.747281	0.0667704	1.23936	0.693455
cis-gondoic acid	246	29.4179	1.21079	1.50303e-06	2.80615	0.33411	0.119064	0.0872135	0.0879182	0.0886287	0.00863395	0.149487	0.171181	1e-06	0.21716	0.000134608	1e-06	1e-06	0.216695	1e-06	1e-06	0.221998	1e-06	1e-06	0.192502	0.210906	1e-06	1e-06	0.000598073	1e-06	0.357691	0.251126	1e-06	0.227158	0.398036	0.379393	0.305436	0.149675	0.241631	0.399967	0.333923	0.326839	0.274027	0.336214	0.680072	0.35522	0.324375	0.359739	0.383033
Norleucine	86	10.9825	1.21583	1.61074e-06	2.62728	0.806969	0.30715	0.441706	0.327298	0.242524	0.018921	0.388198	0.282267	1e-06	1.16967	0.0311672	0.425807	0.391338	1e-06	0.379026	0.550602	0.319494	0.620006	0.542479	1e-06	0.231452	1e-06	1e-06	0.000628943	1e-06	0.395569	0.454069	0.410768	0.338968	0.384923	0.544201	0.323394	1.21276	1e-06	0.981508	0.228047	1.08742	0.764363	1.07367	1.81314	1.08304	1.14281	1.18874	1.41253
sucrose	243	32.1193	2.88883	1.82718e-06	74.9442	1.53918	0.0205377	1e-06	1e-06	1e-06	1.91677e-05	1e-06	0.134984	1e-06	1e-06	2.41577e-05	1e-06	0.0489043	1e-06	1e-06	0.0331098	0.0418073	1e-06	1e-06	1e-06	1e-06	1e-06	0.148665	0.000217765	1e-06	0.0474215	0.0573386	1e-06	0.10362	1e-06	1e-06	1e-06	1.26495	0.839866	0.967698	0.332926	0.955443	6.75693	3.05407	1.18779	2.33414	6.21659	0.815741	1.79676
Gluconic lactone	229	23.7174	2.33983	1.48651e-05	202500	0.2025	1e-06	1e-06	1e-06	1e-06	1e-06	1e-06	1e-06	1e-06	1e-06	1e-06	1e-06	1e-06	1e-06	1e-06	1e-06	1e-06	1e-06	1e-06	1e-06	1e-06	1e-06	1e-06	1e-06	1e-06	1e-06	1e-06	1e-06	1e-06	1e-06	1e-06	1e-06	0.249879	0.312094	0.156421	1e-06	0.287808	0.378613	0.593401	0.557135	1e-06	0.877681	0.25979	0.272563
N,N-Dimethyl-p-phenylenediamine	176	9.29237	1.1309	2.89566e-05	0.579854	1.64768	2.84154	3.63801	2.93831	2.37318	2.6154	2.96582	2.42659	2.43545	2.66953	2.73487	3.31935	2.57792	2.60232	2.08429	3.54872	2.93957	3.82822	2.73082	2.4715	1.87122	6.00024	3.15039	2.95826	2.73474	3.20003	2.64072	2.925	1e-06	2.61776	3.99514	2.25274	2.19291	2.44948	1.70292	1.53107	1.58202	1.88555	2.29743	2.53639	1.84006	1e-06	1e-06	2.44692
2,2-Dimethylsuccinic Acid	231	20.0223	1.71379	4.43441e-05	10.8414	0.246	0.0226908	0.460066	0.000678282	1e-06	1e-06	1e-06	1e-06	1e-06	1e-06	1e-06	1e-06	1e-06	1e-06	1e-06	1e-06	1e-06	1e-06	1e-06	1e-06	1e-06	1e-06	1e-06	1e-06	1e-06	1e-06	1e-06	1e-06	1e-06	1e-06	1e-06	0.219952	1e-06	1e-06	0.34168	1e-06	1e-06	0.457316	0.397447	0.63453	1e-06	0.519669	0.384071	1e-06
3-Hydroxypropionic acid	131	13.2497	1.78648	7.32274e-05	4.6905	0.345461	0.0736514	1e-06	1e-06	1e-06	1e-06	1e-06	1e-06	1e-06	1e-06	3.57091e-06	1e-06	1e-06	1e-06	1e-06	1e-06	0.337121	1e-06	1e-06	1e-06	1e-06	1e-06	1e-06	0.000690519	0.476817	1e-06	0.452947	1e-06	0.49775	0.44419	1e-06	1e-06	1e-06	1e-06	1e-06	1e-06	1e-06	0.419297	1e-06	0.747125	1e-06	1e-06	0.368126	0.418518
Methyl Phosphate	241	12.7217	1.54455	0.000102406	0.300652	0.150651	0.501082	1e-06	0.000784422	0.615318	0.0227634	0.698675	0.706107	1e-06	0.54426	0.000779314	1e-06	1e-06	0.6233	1e-06	1e-06	0.756837	1e-06	0.532869	0.636067	0.516774	1.4199	0.732953	0.623463	0.58695	0.662248	0.698055	0.779131	0.76692	1.11566	1.30325	0.689379	1e-06	0.515099	0.386351	0.338961	0.447308	1e-06	1e-06	0.51211	1e-06	1e-06	1e-06	1e-06
Citraconic acid	147	15.6945	1.76583	0.000545586	0.0102862	0.00349476	0.339751	1.0278	0.820433	0.654905	0.000964835	1e-06	1e-06	0.751439	1.15324	0.000244758	0.701431	1.18062	1e-06	0.488077	1e-06	1e-06	1.90892	1e-06	1e-06	1e-06	1e-06	0.916544	1e-06	1e-06	1e-06	1e-06	1e-06	0.127713	0.302903	1e-06	0.157293	0.104814	1e-06	1e-06	1e-06	1e-06	1e-06	1e-06	1e-06	1e-06	1e-06	1e-06	1e-06
glutathione - H2O	224	16.0858	1.78135	0.000981335	7.58733	0.230651	0.0303996	1e-06	1e-06	1e-06	1e-06	1e-06	1e-06	1e-06	1e-06	3.84439e-06	1e-06	1e-06	1e-06	1e-06	1e-06	1e-06	0.705146	1e-06	1e-06	1e-06	1e-06	1e-06	1e-06	1e-06	1e-06	1e-06	1e-06	0.20681	1e-06	1e-06	1e-06	1e-06	1e-06	1e-06	1e-06	0.32337	0.338705	0.404864	0.595161	1e-06	0.893629	0.675616	0.659407
arbutin	254	31.6296	1.98449	0.00114942	253812	0.253812	1e-06	1e-06	1e-06	1e-06	1e-06	1e-06	1e-06	1e-06	1e-06	1e-06	1e-06	1e-06	1e-06	1e-06	1e-06	1e-06	1e-06	1e-06	1e-06	1e-06	1e-06	1e-06	1e-06	1e-06	1e-06	1e-06	1e-06	1e-06	1e-06	1e-06	1e-06	0.677732	1e-06	1e-06	0.743803	1e-06	1e-06	1e-06	0.336892	1e-06	0.222989	0.247788	1.97339
3-Methylamino-1,2-propanediol	231	13.8797	1.73534	0.00222595	15.7422	0.207616	0.0131885	1e-06	1e-06	1e-06	1e-06	1e-06	1e-06	1e-06	1e-06	3.27353e-06	1e-06	1e-06	0.141307	1e-06	1e-06	1e-06	1e-06	1e-06	1e-06	1e-06	1e-06	1e-06	0.000352586	1e-06	0.124317	0.129649	1e-06	1e-06	1e-06	1e-06	1e-06	0.439103	0.158773	1e-06	0.444455	0.267067	1e-06	0.139006	1e-06	0.114479	1e-06	0.416854	0.285016
N-Methyl-L-glutamic acid	248	19.0312	1.8715	0.00391399	0.444652	0.0615352	0.13839	1e-06	0.000498359	0.248362	0.0101404	0.219966	0.193622	0.248261	1e-06	0.0461903	1e-06	0.0568815	0.213764	0.1536	0.0916467	0.185579	0.29432	0.151826	0.169812	0.183412	1e-06	0.155278	0.205944	0.146691	0.289132	0.22513	1e-06	0.119568	0.159063	0.175983	0.207009	0.227368	0.152306	0.310976	0.142603	0.155273	1e-06	1e-06	1e-06	1e-06	1e-06	1e-06	1e-06
O-Phosphorylethanolamine	299	22.3603	1.64897	0.00666349	2.58871	0.130909	0.0505693	1e-06	1e-06	1e-06	1e-06	1e-06	1e-06	1e-06	1e-06	3.95565e-05	1e-06	1e-06	1e-06	1e-06	0.342773	1e-06	0.198103	0.138129	1e-06	1e-06	1e-06	1e-06	1e-06	1e-06	1e-06	1e-06	1e-06	0.421456	0.212012	1e-06	0.204543	0.121299	1e-06	0.146585	0.158555	0.251054	0.198192	0.0862358	1e-06	1e-06	0.159586	0.168763	1e-06
Carbazole	180	15.3189	1.17357	0.00748609	0.298475	0.0552338	0.185053	1e-06	1e-06	1e-06	2.45689e-05	1e-06	1e-06	1e-06	0.364373	0.00223467	0.617072	1e-06	1e-06	1e-06	1e-06	0.435459	0.467914	0.372637	0.262885	0.252135	0.674049	0.41806	0.000622834	1e-06	0.387922	1e-06	0.394288	1e-06	1e-06	0.560798	0.341101	0.219077	1e-06	1e-06	0.246951	1e-06	0.274936	0.27409	0.354961	1e-06	1e-06	1e-06	1e-06
Leucrose	217	34.4889	1.33884	0.0134513	4.16946	0.142001	0.0340573	1e-06	1e-06	1e-06	1e-06	1e-06	1e-06	1e-06	1e-06	1.1702e-05	1e-06	1e-06	1e-06	1e-06	1e-06	1e-06	0.231795	0.207727	1e-06	1e-06	1e-06	1e-06	1e-06	1e-06	1e-06	1e-06	1e-06	1e-06	1e-06	0.582159	1e-06	1e-06	0.250497	1e-06	1e-06	1e-06	1e-06	1e-06	1e-06	1e-06	0.340651	0.133931	0.285859
indole-3-acetic acid	202	24.7102	1.65726	0.0140075	0.369604	0.206169	0.557812	1e-06	0.00111182	1.23614	0.659461	0.489452	0.595005	0.85555	0.759068	0.000277208	0.796209	1e-06	1e-06	1.58205	1e-06	1e-06	1.05022	1e-06	1e-06	2.02548	1.67513	1e-06	0.660948	0.477582	0.914718	1e-06	0.727403	1e-06	1e-06	1.4509	0.777635	1e-06	1e-06	1e-06	1e-06	1e-06	1e-06	1e-06	1e-06	1e-06	0.529325	1e-06	1e-06
quinic acid	197	23.8682	1.29515	0.0179056	0.501092	0.0950343	0.189654	0.203503	0.215432	0.22806	0.211097	0.248277	0.255516	0.131827	0.237449	4.7773e-05	1e-06	1e-06	1e-06	1e-06	1e-06	0.436922	1e-06	0.307609	0.4607	1e-06	1e-06	0.445646	0.269254	0.369532	0.196188	0.299703	0.313116	0.271031	1e-06	0.341105	0.247606	1e-06	1e-06	1e-06	1e-06	1e-06	1e-06	1e-06	1e-06	1e-06	0.182035	1e-06	1e-06
Linoleic acid methyl ester	67	25.8843	1.41063	0.0317202	0.464613	0.173746	0.373959	0.197155	0.182465	0.168869	0.000999936	0.552644	1e-06	1e-06	1.80902	0.000729579	1e-06	1e-06	0.517167	1e-06	1e-06	0.495901	0.218625	1e-06	1.09823	0.693917	0.375784	0.565147	0.212483	0.253308	0.178238	0.686549	0.155551	0.941541	1.21596	0.412137	0.286343	1e-06	1e-06	1e-06	1e-06	1e-06	1e-06	0.522228	1e-06	0.353874	1e-06	1e-06	1e-06
2-amino-3-(4-hydroxyphenyl)propanoic acid	267	13.5837	1.20674	0.0339428	0.348275	0.00816476	0.0234434	1e-06	0.000206143	0.0424949	0.00024175	1e-06	0.0561802	0.0607974	1e-06	7.88908e-05	1e-06	1e-06	1e-06	1e-06	1e-06	1e-06	0.0550511	0.0784993	0.050371	0.0428995	0.0949829	1e-06	1e-06	1e-06	1e-06	0.0444345	0.056329	1e-06	0.0259107	1e-06	0.0948099	0.0715943	1e-06	1e-06	1e-06	1e-06	1e-06	1e-06	1e-06	1e-06	1e-06	1e-06	1e-06
lauric acid	257	20.291	1.15103	0.0436276	0.614845	0.236506	0.38466	1e-06	0.000684756	0.46889	0.45961	0.759099	0.330546	0.201525	0.882468	0.032633	1e-06	0.372824	0.440595	0.264094	0.744558	0.615633	1e-06	0.359993	0.589504	0.324538	1e-06	1e-06	0.393684	0.395681	0.391698	0.733215	0.279528	0.983066	0.704753	0.499557	0.311403	1e-06	1e-06	0.262505	0.460958	0.467644	0.216151	0.266929	1e-06	0.290434	1e-06	1e-06	0.360915
[truncated: 18 more columns]
