# Supplementary material for: Succinate Accumulation Accelerates Oxidative Stress to Promote Pulmonary Epithelial Cell Apoptosis During Lung Ischemia–Reperfusion Injury
Source: J Cell Mol Med. 2025 Jun 8;29(11):e70645. doi: 10.1111/jcmm.70645 (PMC12146119; doi:10.1111/jcmm.70645)
Supplement: Supplementary file 3 — Table S2. List of different metabolites in lung tissue of LIRI mice vs. control. [file JCMM-29-e70645-s002.xlsx]

## Sheet: S-C
Table S2. List of different metabolites in lung tissue of LIRI mice vs control.
Metabolites	VIP	Mass	RT(min)	p value	FC(LIRI/CTRL)	Average(CTRL)	Average(LIRI)	CTRL 1	CTRL 2	CTRL 3	CTRL 4	CTRL 5	CTRL 6	CTRL 7	CTRL 8	CTRL 9	CTRL 10	LIRI 1	LIRI 2	LIRI 3	LIRI 4	LIRI 5	LIRI 6	LIRI 7	LIRI 8	LIRI 9	LIRI 10
uridine	1.00893	217	23.2474	4.26042e-06	0.377583	19.6176	7.40726	9.61017	29.1101	23.2736	17.0585	22.6026	25.5493	19.3598	18.3237	12.1048	19.1829	7.991	7.22023	8.84405	7.08847	6.66066	7.54375	7.75001	5.72443	7.11867	8.13132
inosine	1.10946	323	25.0472	2.6656e-05	0.313079	8.88589	2.78199	4.37024	8.74553	8.25287	7.04212	8.9756	4.14152	12.891	14.2614	9.06153	11.117	1.66297	1.46443	1.88842	2.7962	2.81893	2.77365	2.25982	3.51637	3.45391	5.18518
ascorbate	2.94143	332	17.5848	3.16625e-05	0.0251082	1.71215	0.042989	0.82201	1.24469	1e-06	1.74992	2.25846	3.25462	2.57935	1.94848	1.04668	2.21729	0.0162878	0.000642552	0.412873	8.58694e-06	1e-06	7.37356e-05	1e-06	1e-06	1e-06	1e-06
Maleimide	2.71792	273	22.5215	6.64461e-05	0.0803974	0.131289	0.0105553	1e-06	0.169242	0.167379	0.131228	0.124524	0.160235	0.196421	0.155878	0.025821	0.182163	1e-06	1e-06	1e-06	1.80078e-05	0.00032428	1e-06	0.105157	1e-06	4.72005e-05	1e-06
DL-Anabasine	2.61249	239	9.15255	6.84174e-05	0.119146	0.842765	0.100412	1e-06	1.1863	0.907326	0.426051	0.66806	0.725949	1.21305	1.25347	1.07861	0.968824	1e-06	1e-06	1e-06	0.00023775	0.000812701	6.95518e-05	0.660483	1e-06	0.00605707	0.336454
L-Threose	3.185	244	17.0226	8.14453e-05	0.027343	1.14534	0.0313169	1e-06	0.773776	0.605548	0.955885	1.48206	2.31843	1.88479	1.15773	0.656924	1.61824	1e-06	1e-06	1e-06	6.42381e-05	1e-06	0.00412653	1e-06	1e-06	6.75992e-05	0.308905
3-hydroxybenzyl alcohol	2.58744	179	10.7336	0.000267307	0.225385	0.417096	0.0940072	0.535019	0.377433	0.368651	0.505202	0.316597	0.266278	0.412321	0.423147	0.658973	0.307337	0.0176264	0.000677291	0.458724	7.43251e-05	1e-06	0.00552423	1e-06	1e-06	7.70468e-05	0.457366
m-cresol	2.76258	165	5.13807	0.000314687	0.175312	1.89304	0.331873	1.06827	0.987722	1.55642	1.46675	1.62481	1.67595	2.08601	2.73669	3.93621	1.79156	0.0493742	0.00134586	1.81134	0.000110336	1e-06	0.0121741	1e-06	1e-06	0.000113036	1.44426
Abietic Acid	1.79233	346	16.0887	0.000365111	0.0282072	0.0448242	0.00126437	0.0178303	0.0584574	0.0235677	0.0598651	0.0586298	1e-06	0.080875	0.076039	1e-06	0.0729762	0.000707553	7.94034e-05	0.00630491	8.59162e-06	7.38159e-05	1e-06	1e-06	0.00544879	1.75968e-05	1e-06
Vanillylmandelic acid	1.91557	297	15.7905	0.00036595	0.17078	0.194821	0.0332715	0.193349	0.255874	0.229365	0.150873	0.125585	0.100194	0.0852781	0.421799	0.267897	0.117994	0.00802558	0.000400852	0.160682	0.000759288	0.00028041	0.00205599	0.0786295	1e-06	0.00184623	0.0800336
2,4-diaminobutyric acid	1.2981	301	24.6243	0.000386329	0.290399	1.05476	0.306303	0.17681	0.848389	0.814766	0.845253	1.32952	1.45112	1.49443	1.19507	0.683861	1.70844	0.00976028	0.000456711	0.208585	0.062125	0.520653	0.00741284	0.771225	0.351493	0.542462	0.588859
1,3-diaminopropane	2.09774	158	11.8122	0.000429537	0.285208	0.228268	0.0651038	0.190312	0.335358	0.167118	0.21445	0.222778	0.171772	0.2684	0.295584	0.257882	0.159022	2.38823e-05	0.000570364	1e-06	0.00966007	0.000396262	0.235493	0.157023	1e-06	0.00337348	0.244495
Atropine	1.84902	360	19.0487	0.000598765	0.0648628	0.706234	0.0458084	1e-06	0.55137	0.45309	0.747175	1.00653	1.47176	1.22282	1e-06	0.53303	1.07657	0.00922598	0.000439887	0.193501	6.16901e-05	1e-06	0.00380567	1e-06	1e-06	6.30785e-05	0.250983
N-Acetyl-beta-D-mannosamine	1.74854	241	12.1698	0.000701793	0.383909	0.774576	0.297367	0.61774	0.879406	0.737743	0.554616	0.909735	1.19423	0.929235	0.688639	0.441148	0.793271	1e-06	1e-06	1e-06	0.0629061	0.566978	0.00697942	0.575933	0.558161	0.583787	0.618917
lactitol	1.43265	345	16.1973	0.000719505	0.449073	0.165466	0.0743064	0.178721	0.24183	0.155279	0.159472	0.161643	0.128371	0.149891	0.18365	0.175303	0.1205	0.119799	0.133735	0.107315	0.00665095	0.000346543	0.127647	1e-06	0.120092	0.00246692	0.125011
Acetylsalicylic Acid	1.31863	210	29.8441	0.000825848	0.325368	0.306862	0.0998431	0.215135	0.14341	0.30649	0.376201	0.255827	0.238459	0.359087	0.376847	0.605021	0.192144	0.00931472	0.000442704	0.195987	0.00272414	0.124364	5.96713e-05	0.0644598	0.239938	0.148672	0.21247
thymidine	3.07004	169	8.2731	0.000862944	5.24586	0.129977	0.681841	1e-06	1e-06	0.64276	1e-06	1e-06	1e-06	1e-06	1e-06	0.657001	1e-06	0.925656	0.938395	0.913089	0.0848687	0.786008	0.00916365	0.753922	0.819458	0.789951	0.797897
Hesperitin	2.83915	58	18.4073	0.000935979	3.10151	0.0790126	0.245058	0.274684	1e-06	1e-06	0.304502	1e-06	1e-06	1e-06	1e-06	1e-06	0.210933	0.229679	0.275949	0.191167	0.251967	0.240198	0.264313	0.288204	0.200188	0.247174	0.261741
phenylpyruvate	2.33847	226	16.1847	0.00112682	0.0792305	0.159123	0.0126074	1e-06	0.255365	0.179187	0.224093	0.217435	0.254577	0.264681	1e-06	1e-06	0.195885	1e-06	1e-06	1e-06	7.08009e-06	1e-06	5.01277e-05	1e-06	1e-06	5.01277e-05	0.12596
cytidine-monophosphate degr prod	1.9092	259	25.3128	0.00116712	0.225867	0.189927	0.0428983	1e-06	0.210325	0.209762	0.0853545	0.135007	0.176688	0.305365	0.349867	0.14131	0.285591	0.12115	0.123311	0.119027	4.48132e-05	1e-06	0.00200822	1e-06	1e-06	3.98742e-05	0.0633981
guanosine	1.09002	280	26.9132	0.00122423	0.270548	1.22656	0.331845	0.374412	0.909315	1.07884	0.716228	1.06838	0.284836	1.74616	2.50511	1.54817	2.03419	0.256485	0.212105	0.31015	0.306719	0.239091	0.393478	0.163039	0.350616	0.348206	0.73856
maltose	1.03498	361	26.6042	0.00137363	0.370224	45.3005	16.7713	56.2561	28.071	34.4049	23.9679	43.5525	41.7614	44.708	93.0269	47.6332	39.623	14.9651	12.6493	17.705	10.1662	15.7413	6.56564	4.48545	55.243	15.4136	14.7785
quinic acid	2.56111	346	22.4415	0.00140814	0.000129484	0.0469015	6.073e-06	1e-06	1e-06	0.0589932	0.0842488	0.0798043	0.0304847	0.0408071	0.0634531	1e-06	0.111221	1e-06	1e-06	1e-06	6.77874e-06	1e-06	4.59513e-05	1e-06	1e-06	1e-06	1e-06
5-alpha-Dihydroprogesterone	1.1679	275	23.5576	0.00153804	0.480989	0.243645	0.117191	0.190265	0.220194	0.226066	0.30112	0.262441	0.224837	0.271257	0.226866	0.255161	0.258243	0.0068272	0.000359883	0.129516	0.00347212	0.192965	6.24757e-05	0.200615	0.185607	0.208624	0.243856
Albendazole	2.31828	183	10.024	0.00175229	0.140885	0.180687	0.0254561	0.169561	0.170961	0.188545	0.249857	1e-06	0.22038	0.240711	0.220645	0.34621	1e-06	1e-06	1e-06	1e-06	5.92787e-05	1e-06	0.00351397	1e-06	1e-06	6.30731e-05	0.250919
lactose	1.86742	274	16.5118	0.00210399	0.00203641	0.185028	0.000376793	1e-06	1e-06	0.322358	0.274102	0.331865	0.355803	1e-06	0.331603	0.234545	1e-06	1.93802e-05	0.000375593	1e-06	5.75276e-05	1e-06	0.00330943	1e-06	1e-06	1e-06	1e-06
Thioctamide	2.27427	144	23.4791	0.0022237	0.370221	0.486924	0.18027	0.37777	0.571412	0.403775	0.40546	0.48815	0.353761	0.695233	0.732455	0.377525	0.463701	0.483614	0.49654	0.471024	0.000218441	0.000592077	8.05914e-05	1e-06	0.350555	7.05102e-05	1e-06
Dehydroepiandrosterone	2.04913	276	15.1025	0.00251894	0.229135	0.161975	0.0371142	0.272387	0.188175	1e-06	0.238593	0.169028	1e-06	0.1793	0.25614	0.18418	0.131949	0.123497	0.115226	0.132361	6.81644e-06	1e-06	4.64638e-05	1e-06	1e-06	1e-06	1e-06
N-formyl-L-methionine	1.03654	177	10.5581	0.00253986	0.495777	0.756342	0.374977	0.58129	0.639783	0.710367	0.874432	0.58008	0.642182	0.942153	0.791966	1.03457	0.766596	0.0200404	0.000737798	0.544346	0.0689129	0.587199	0.00808752	0.517227	0.666638	0.625799	0.710777
Cetadiol	1.14961	447	24.0506	0.00256145	0.234985	0.126347	0.0296898	0.16546	0.151455	0.152605	1e-06	0.167912	0.10283	0.20531	0.153263	1e-06	0.164638	1.7765e-05	0.000315594	1e-06	0.0125323	0.0833086	0.00188527	0.0459771	0.150951	0.00190748	1e-06
N-Carbamylglutamate	1.91669	257	11.716	0.00258262	0.30339	0.856676	0.259907	0.378278	1.1206	0.967256	0.487626	0.986889	1.09446	1.18336	0.781649	0.484782	1.08186	0.0188757	0.000708928	0.502579	0.00322117	0.00112572	0.00921721	1.26723	1e-06	0.00998729	0.786116
2-keto-isovaleric acid	2.65534	213	8.73478	0.00268711	6.02962e-06	0.165848	1e-06	1e-06	0.274496	0.165643	1e-06	0.31735	0.303847	0.35167	0.245468	1e-06	1e-06	1e-06	1e-06	1e-06	1e-06	1e-06	1e-06	1e-06	1e-06	1e-06	1e-06
Tetrahydrocorticosterone	1.97331	255	24.9547	0.00302416	0.101016	0.132663	0.013401	1e-06	0.152431	1e-06	1e-06	0.159523	0.186174	0.282951	0.241965	0.128027	0.175555	1e-06	1e-06	1e-06	0.000135143	0.000365245	5.00041e-05	0.133404	1e-06	5.10963e-05	1e-06
squalene	1.9414	67	21.9894	0.00372853	0.250529	0.18531	0.0464256	1e-06	0.312976	0.265826	1e-06	0.216622	0.200476	0.274014	0.197385	0.147616	0.238184	1.82401e-05	0.000332702	1e-06	0.00634212	0.000412994	0.0973925	0.170564	1e-06	0.00316582	0.186025
3,4-dimethoxybenzaldehyde	1.73086	195	20.3951	0.00385716	0.292807	0.325977	0.0954484	1e-06	0.356251	0.32939	1e-06	0.366606	0.473521	0.491527	0.478481	0.224115	0.539872	1e-06	1e-06	1e-06	0.0229922	0.161771	0.00326783	0.225507	0.116049	0.184583	0.240311
4-hydroxycinnamic acid	2.47455	256	17.5404	0.00413106	2.44413	0.0791406	0.19343	1e-06	0.202919	1e-06	1e-06	0.187376	0.261537	1e-06	1e-06	1e-06	0.139567	0.209763	0.214254	0.205365	0.194395	0.193299	0.195497	0.244738	0.152671	0.176689	0.147629
sulfuric acid	1.53489	281	6.75364	0.00433704	0.471719	2.84692	1.34295	3.04524	2.43972	2.43871	3.08401	2.41344	2.60825	3.06997	3.47299	3.52144	2.37547	4.19801e-05	0.00176233	1e-06	0.228999	2.57789	0.0203424	2.0918	3.17693	2.62132	2.7104
O-methylthreonine	1.47587	219	5.78919	0.00434791	0.324118	0.921958	0.298823	1.34231	0.913698	0.96853	1.08983	0.872916	1e-06	0.994639	1.18943	1.00832	0.839894	3.20442e-05	0.00102683	1e-06	0.00995163	0.973021	0.000101781	0.779155	1.21512	0.00981932	1e-06
lauric acid	1.14991	258	13.7703	0.00438635	0.27632	1.01146	0.279485	1.00904	1.12686	1.23771	1.14927	1.32945	1.23547	1.51711	1e-06	1e-06	1.50966	3.0969e-05	0.000959078	1e-06	0.0309395	0.000934152	1.02473	1e-06	0.87264	0.00907179	0.855546
3-hydroxy-L-proline	1.39315	230	18.3043	0.00478654	0.465867	2.86332	1.33392	2.78948	3.94525	3.20038	2.72352	3.38664	5.30807	2.02319	1.78519	1.60696	1.86449	3.72088e-05	0.00138449	1e-06	1.80738	2.21719	1.47332	2.08533	2.35739	1.93147	1.46573
2-Hydroxyquinoline	1.2633	216	7.57314	0.00597909	0.187684	0.45176	0.0847879	0.410475	1e-06	0.641695	0.624971	0.663746	1e-06	1e-06	0.777638	0.715739	0.683334	1e-06	1e-06	1e-06	0.00177557	0.000714817	0.00441045	1e-06	0.510964	0.00549384	0.324517
phenylethylamine	1.22329	174	23.8173	0.00610685	0.318857	0.253737	0.080906	0.137128	0.366915	0.338545	0.326133	0.298799	1e-06	0.326845	0.44218	1e-06	0.300825	0.15566	0.165044	0.146811	0.000397088	1e-06	0.157679	1e-06	1e-06	5.68164e-05	0.183409
inosine 5'-monophosphate	1.21589	315	27.3789	0.00742526	0.190105	13.1874	2.507	1.7631	9.27283	7.59002	5.26011	7.37748	5.84606	32.1237	30.0355	8.34206	24.2635	1.48764	1.25888	1.75796	2.43907	2.32693	2.55662	2.34939	2.30469	3.09792	5.49088
guanosine-5'-monophosphate	2.92188	169	29.8512	0.00810542	9.39394	0.0147872	0.13891	1e-06	1e-06	1e-06	1e-06	1e-06	0.147863	1e-06	1e-06	1e-06	1e-06	0.223406	0.212936	0.234391	0.0275042	0.211024	0.0035848	0.129903	0.342803	0.0035445	1e-06
methyl decanoate	1.50077	269	9.03318	0.0111891	0.11295	0.109611	0.0123805	0.125089	1e-06	0.149904	1e-06	0.226881	0.140559	0.24576	1e-06	1e-06	0.207914	1e-06	1e-06	1e-06	1.87418e-05	0.000351254	1e-06	0.12338	1e-06	4.9783e-05	1e-06
Benzoylformic acid	2.51593	159	16.8178	0.0114595	3.55033e-07	2.81664	1e-06	1e-06	7.34662	5.21539	1e-06	4.23246	1e-06	1e-06	7.37204	1e-06	3.99991	1e-06	1e-06	1e-06	1e-06	1e-06	1e-06	1e-06	1e-06	1e-06	1e-06
N-Acetyl-N-formyl-5-methoxykynurenamine	1.33689	358	24.3581	0.0151757	0.271016	0.0241435	0.00654327	0.0377753	0.0304944	0.0318213	0.0295921	0.0318164	0.0426608	0.0174474	0.0198258	1e-06	1e-06	0.00311886	0.000213467	0.0455681	1.13104e-05	0.000127925	1e-06	0.0163647	1e-06	2.53884e-05	1e-06
2-Monoolein	1.80396	103	27.6958	0.0177401	0.257683	0.248109	0.0639336	1e-06	0.41343	0.3366	0.25292	0.405748	0.290732	0.37039	1e-06	1e-06	0.411271	1e-06	1e-06	1e-06	0.000196374	0.000571463	6.74804e-05	0.32657	1e-06	0.00464697	0.307279
2,2-Dimethylsuccinic Acid	2.0016	231	12.1616	0.0186081	0.211479	0.438527	0.0927393	0.279955	1e-06	0.320861	0.446661	0.433269	0.48658	1.36202	0.290755	1e-06	0.765165	0.309012	0.31838	0.299919	8.34606e-06	1e-06	6.96567e-05	1e-06	1e-06	1e-06	1e-06
aniline	1.46958	150	7.85598	0.0186623	0.0018323	0.635906	0.00116517	0.462117	1.96763	1e-06	1e-06	1e-06	0.937192	1e-06	1e-06	1.37666	1.61546	3.29362e-05	0.00108479	1e-06	0.000102107	1e-06	0.0104258	1e-06	1e-06	1e-06	1e-06
N-Acetyl-5-hydroxytryptamine	1.68838	231	9.1911	0.0277066	0.380728	0.162466	0.0618553	0.252809	0.183453	0.230123	1e-06	0.192335	0.173621	0.220791	0.210718	1e-06	0.160804	2.23343e-05	0.000498819	1e-06	0.00938572	0.000403448	0.218347	0.16277	1e-06	0.003315	0.223808
adenosine	1.39944	372	25.668	0.0285768	0.00873056	0.0147884	0.000129111	0.00785634	0.0119339	0.0034836	0.0450323	0.0300389	0.0495352	1e-06	1e-06	1e-06	1e-06	1e-06	1e-06	1e-06	3.02341e-05	3.4414e-05	2.65618e-05	1e-06	0.00118432	1.05801e-05	1e-06
alanine	1.25358	116	5.45793	0.0292861	1.40569	523.85	736.371	1e-06	669.124	691.474	550.673	579.436	716.131	65.0715	633.261	610.696	722.634	672.872	650.167	696.37	733.88	755.341	713.029	959.064	594.892	774.333	813.762
beta-Hydroxymyristic acid	1.35971	228	18.7266	0.0296659	0.263477	0.096689	0.0254753	1e-06	1e-06	0.189565	1e-06	0.160844	0.121604	0.200756	0.0611161	0.0721176	0.160883	0.00672478	0.000356275	0.126932	5.10542e-05	1e-06	0.00260653	1e-06	1e-06	4.9053e-05	0.118031
Neohesperidin	1.08186	275	16.2185	0.0296788	0.484686	0.0796116	0.0385866	0.0809625	0.0797276	0.0688341	0.0866115	0.0864856	0.0472462	0.105083	0.133446	0.107718	1e-06	0.0794274	0.0686127	0.0919466	0.000644975	0.000296543	0.00140281	1e-06	0.0879375	0.00167996	0.0539164
succinate semialdehyde	1.08627	220	24.7492	0.038013	0.162211	0.178577	0.0289672	1e-06	1e-06	1e-06	0.345606	0.325476	0.435092	0.334459	1e-06	1e-06	0.34513	1e-06	1e-06	1e-06	0.00019088	0.000537406	6.77986e-05	0.288805	1e-06	6.61e-05	1e-06
alpha-D-glucosamine 1-phosphate	1.22452	143	9.18047	0.0410239	0.144644	0.182402	0.0263833	1e-06	0.405242	1e-06	1e-06	1e-06	0.269911	0.365545	0.241493	0.541827	1e-06	1e-06	1e-06	1e-06	2.26508e-05	0.000513057	1e-06	1e-06	0.263228	6.40881e-05	1e-06
4-Hydroxycyclohexanecarboxylic acid	1.44261	127	24.0066	0.0432662	1.58938	0.166424	0.264512	0.148292	0.180922	0.192701	1e-06	0.198294	0.111304	0.316675	0.302295	1e-06	0.213758	0.222866	0.225253	0.220504	0.279556	0.280731	0.278387	0.507613	0.155256	0.257729	0.217223
3-(3-hydroxyphenyl)propionic acid	1.87144	309	31.9928	0.0454841	0.380631	0.17652	0.0671889	1e-06	0.28756	0.185042	1e-06	0.150058	0.108336	0.202582	0.292732	0.355321	0.183565	2.02497e-05	0.000410051	1e-06	0.00903739	0.000418446	0.195185	0.175097	1e-06	0.00369461	0.288024
Maltotriitol	2.10216	361	25.851	0.0475193	0.189354	0.0936918	0.017741	1e-06	0.0571321	0.100794	1e-06	0.10593	0.119372	0.133278	0.331401	1e-06	0.0890081	1e-06	1e-06	1e-06	2.05086e-05	0.000420602	1e-06	1e-06	0.176906	5.61368e-05	1e-06
2-ketoadipate	2.04249	243	13.2298	0.0475704	1.68387	0.186466	0.313985	0.342734	0.219858	1e-06	0.352082	0.258941	0.201316	1e-06	1e-06	0.489725	1e-06	0.388978	0.379933	0.398238	0.281536	0.300644	0.263643	0.250404	0.360963	0.277947	0.237564
threo-beta-hyrdoxyaspartate	1.53211	221	6.63044	0.0487144	0.568644	2.62254	1.49129	3.33751	2.52232	2.51977	3.00049	2.21053	1.90369	2.52525	2.35664	3.75942	2.08979	3.21171	3.42391	3.01266	0.00581889	0.00149658	0.0226246	2.23974	1e-06	0.0188199	2.97612
